# Supplementary material for: Lymph node metastasis regulation by peritumoral tonsillar tissue mitochondria-related pathway activation in oropharyngeal cancer
Source: PLoS One. 2024 Feb 28;19(2):e0299750. doi: 10.1371/journal.pone.0299750 (PMC10901332; doi:10.1371/journal.pone.0299750)
Supplement: S1 Table — (XLSX) [file pone.0299750.s002.xlsx]

## Sheet: Sheet1
S1 Table. List of the newly generated mitochondria-related gene set
Gene Symbol
AATF
ABAT
ABCB7
ABCB8
ABCD1
ABCD2
ABCF2
ABL1
ACAA1
ACAA2
ACAD8
ACAD9
ACADL
ACADM
ACADM
ACADS
ACADSB
ACADVL
ACAT1
ACE2
ACO2
ACOT9
ACOX1
ACP6
ACSL1
ACSS2
ADAP1; COX19
ADCK2; NDUFB2
ADGRB1
ADHFE1; C8orf46
AFG3L2
AGAP3
AGT
AGTR1
AGTR2
AGXT2
AIFM1
AK2
AK4
AKR1C3
AKT1
ALAS1
ALDH2
ALDH2
ALDH4A1; MIR4695
ALOX5
ALOX12
AMACR; C1QTNF3; C1QTNF3-AMACR
AMPD2; GNAI3
AMT
ANKZF1
ANXA1
ANXA7
APAF1
APEX1
APOA4
APP
AQP1
ARF4
ARG1
ARG2
ASS1
ATF2
ATG5
ATP2B4
ATP7A
ATPAF2
ATRIP; TREX1
AXL
AZIN1
BAK1
BAX
BCAT2
BCKDHA
BCKDHB
BCKDK
BCL2
BCL2A1
BCL2L1
BCO2
BCS1L
BDH1
BDH1
BECN1
BID
BIK
BIRC2
BIRC3
BMP7
BNIP3
BNIP3L
BRCA1
BRE; MRPL33
BSG
BST1
BTK
C1QBP
CA5A
CA5B
CA5B
CAD
CALM1
CAMK4
CAMKK2
CAMKMT
CARM1
CASP2
CASP3
CASP6
CASP7
CASP8
CASP9
CASQ1
CAT
CAV1
CAV2; CAV1
CBARP
CBX8
CCNA2
CCS
CD34
CD36
CD40
CD47
CD177
CDC42BPB
CDK2
CDKN1A
CFLAR
CFLAR
CHD9
CHUK
CKMT1B; CKMT1A
CKMT2
CLCN3
CLDND1; CPOX
CLEC7A
CLIC1; DDAH2
CLN3
CLPX
CLU; MIR6843
CNNM4
CNOT7
COA1
COQ7
COQ10A
COQ10B
CORO7; CORO7-PAM16; PAM16
COX4I1
COX5A
COX5B
COX6A1
COX6A2
COX6B1
COX6C
COX7A1
COX7A2
COX7A2L
COX7A2L
COX7B
COX7C
COX8A
COX10
COX10
COX11
COX14
COX15
COX17
COX18
COX19; ADAP1
COX20
CPOX
CPOX
CPS1
CPT1A
CPT1B; CHKB; CHKB-CPT1B
CRAT
CREB1
CREBBP
CRK
CROT
CRP
CRTC1
CRTC2
CRTC3
CRY1
CRYAB
CRYGD
CS
CTNS
CX3CR1
CYB5A
CYB5B
CYB5R3
CYB5R4
CYBA
CYBB
CYC1
CYCS; C7orf31
CYP1A1
CYP1A2
CYP1B1
CYP2E1
CYP7A1
CYP11A1
CYP11B1
CYP11B2
CYP20A1
CYP27A1
CYP27B1
D2HGDH
DAP3
DBT
DCTN6; LEPROTL1
DDAH1
DDIT4
DDX28
DECR1
DECR2; NME4
DFFA
DFFB
DGUOK
DHFR
DHODH
DIABLO
DLAT
DLD
DLST
DNASE2
DNHD1; TIMM10B
DNM1L
DNM2
DPEP1
DRD5
DUOX1
DUOX2
DUOXA1
DUOXA2
DUT
DYNLL1
ECHS1
ECI1
ECI2
ECSIT
ECT2
EDN1
EGFR
EHHADH
EIF6
EMC8
ENDOG
EPX
ERBB2; MIR4728
ERCC6L2
ERN1
ESRRA
ETFA
ETFB
ETFDH
ETS1
EZH2
F2
F2RL1
FABP1
FAHD1
FAM3A
FANCC
FARS2
FARSA
FBLN5
FBXL4
FDX1
FDXR
FECH
FER
FH
FIBP
FOS
FOXM1
FOXO1
FPGS
FPR2
FXN
FYN
G6PD
GABPA
GABPB1
GADD45A
GAS8-AS1
GATB
GATM
GBF1
GCDH
GCFC2
GCH1
GCHFR
GCK
GCSHP3; NDUFS1
GFM1
GLA
GLO1
GLRX2
GLS2
GLUD1
GLUD2
GLYAT
GNAI2
GNAI3
GNAI3
GNAS
GNLY
GOT2
GPD1; COX14
GPD2
GPR37
GPR37L1
GPX1
GPX3
GPX3
GPX4
GRB2
GRB10
GRIN1
GSTP1
GSTZ1
H19; MIR675
HADH
HADHA
HADHB
HAGH
HAX1
HBA1
HBA2
HBB
HBD
HBE1
HBG1; BGLT3
HBG2
HBM
HBQ1
HBZ
HCCS
HCFC1
HDAC2
HDAC3
HDAC4
HDAC6
HELZ2
HGF
HIF1A
HK1
HK2
HMGCL
HMGCS2
HNRNPD
HP
HPS1; MIR4685
HSF1
HSP90AA1
HSP90AB1
HSPA9
HSPA9
HSPD1
HTATSF1
HTRA2
HVCN1
ICAM1
IDH2
IDH3A
IDH3B
IDH3G
IFI6
IFI6; TRBV6-1
IFNG
IL1B
IL6
IL10
IL18RAP
IL19
IMMP2L
IMMP2L
IMMT
IMP3
IMPACT
INS; IGF2; INS-IGF2
INSR
ITGAM
ITGB2
IVD
JAK2
JUN
KCNC2
KDM6B
KHSRP; MIR3940
KLF2
KLF4
L2HGDH
LARS2
LCAT
LDHA
LDHAL6A
LDHAL6B
LDHB
LDHC
LEP
LGALS3
LINC01011; NQO2
LMF2
LONP1
LPO
LRPPRC
LRRK2
LYPLA2
MAOA
MAOB
MAP1LC3A
MAP3K1
MAP3K5
MAPK1
MAPK3
MAPK7
MAPK8
MAPK9
MAPK13
MAPK14
MAPT
MAST1
MB
MBD3
MCAT
MDH2
ME1
ME2
ME3
MED1
MEF2C
MEF2D
MET
METTL17
MFN2
MGARP; NDUFC1
MIPEP
MIR17HG; MIR17; MIR18A; MIR19A; MIR19B1; MIR20A; MIR92A1
MIR21; VMP1
MIR27B; C9orf3; MIR23B
MIR34A; MIR34AHG
MIR99B
MIR103A1
MIR107
MIR132
MIR133A1; MIR133A1HG
MIR181A2
MIR181B1
MIR197; GNAI3
MIR199A1
MIR212
MIR590
MIRLET7BHG; MIRLET7A3; MIRLET7B; MIR4763
MLYCD
MMP2
MMP2
MMP3
MMP8
MMP9
MOB4; HSPE1-MOB4; HSPE1
MPC1
MPC2
MPO
MPST
MPV17
MPV17L
MRPL2
MRPL3
MRPL4
MRPL9
MRPL11
MRPL12
MRPL13
MRPL15
MRPL16
MRPL17
MRPL18
MRPL19
MRPL20
MRPL22
MRPL24
MRPL28
MRPL33
MRPL33
MRPL34
MRPL35
MRPL39
MRPL42
MRPL44
MRPL46; DET1
MRPL48
MRPL49
MRPL57
MRPS2
MRPS7
MRPS10
MRPS11
MRPS12
MRPS14
MRPS15
MRPS16
MRPS17
MRPS18A
MRPS18B
MRPS18C
MRPS22
MRPS27
MRPS28
MRPS30
MRPS31
MRPS33
MRPS34
MRPS35
MT3
MTCH1
MTCH2
MTERF1
MTERF3
MTHFD1
MTHFD2
MTIF2
MTO1
MTOR
MTR
MTRF1
MTX1
MTX2
MYADML2; PYCR1
MYB
MYCBP; GJA9
MYEF2
NBN
NCAPH2
NCF1
NCF1B
NCF1C
NCF2
NCF4
NCOA1
NCOA2
NCOA6
NCOA6; PIGU
NCOR1
NDUFA1
NDUFA2
NDUFA3
NDUFA4
NDUFA5
NDUFA5
NDUFA6
NDUFA7
NDUFA8
NDUFA9
NDUFA10
NDUFA11
NDUFA12
NDUFA13
NDUFAB1
NDUFAF1
NDUFAF2
NDUFAF3
NDUFAF4
NDUFAF5
NDUFAF6
NDUFAF6
NDUFAF7
NDUFB1
NDUFB2
NDUFB3
NDUFB4
NDUFB5
NDUFB6
NDUFB7
NDUFB8
NDUFB9
NDUFB10
NDUFB11
NDUFC1
NDUFC2-KCTD14; NDUFC2; KCTD14
NDUFS1
NDUFS2
NDUFS3
NDUFS4
NDUFS5
NDUFS6
NDUFS7
NDUFS8
NDUFV1
NDUFV2
NDUFV3
NET1
NFE2L2
NFE2L2
NFS1
NME1; NME1-NME2; NME2
NME4; DECR2
NME8; EPDR1
NNT
NOS1
NOS1AP; C1orf226
NOS2
NOS3
NOX1
NOX3
NOX4
NOX5; SPESP1
NOXA1
NOXO1
NPIPA1
NPIPA5; NPIPA1
NPIPA7; NPIPA8; NPIPA5; NPIPA1
NPIPA7; PKD1P5; NPIPA5; PKD1P1; NPIPA1
NPIPB3; NPIPB4; NPIPB5
NPIPB4; NPIPB3
NPIPB4; NPIPB3; NPIPB5
NPIPB4; NPIPB3; NPIPB5
NPIPB5; NPIPB4; NPIPB3
NPIPB5; SMG1P1; NPIPB4; NPIPB3
NQO1
NQO2
NQO2
NR1D1
NR3C1
NR4A3
NRF1
NRROS; PIGX
NT5M
NUBPL
OAT
OAZ3
OGDH
OR51B5; HBG2; HBE1
OSER1
OTC
OXA1L
P2RX4
PAGE4
PARK7
PARL
PAWR
PAX2
PC
PCCA
PCCB
PCGF2
PCK2
PCNA
PDCD10
PDE8A
PDGFB
PDGFD
PDGFRA
PDGFRB
PDHA1
PDHA2
PDHB
PDHX
PDK1
PDK2
PDK3
PDK4
PDP1
PDP2
PDP2
PDPR
PERM1
PID1
PIGBOS1; RAB27A
PIKFYVE
PIN4
PINK1
PKD1P1; NPIPA7; NPIPA5; NPIPA1; PKD1P6
PKD2
PKLR
PLA2G1B
PLA2G2A
PLA2G12A; CASP6
PLA2R1
PLEKHA1
PLIN5
PM20D1
PMAIP1
PMPCB
PNPT1
POLG
POLG2
POLR1B
POLR3B
POLRMT
PON3
POPDC2; COX17
POR
PPA1
PPARA
PPARD
PPARGC1A
PPARGC1A
PPARGC1B
PPIF
PPM1B
PPOX
PPP3CA
PPP5C
PPRC1
PRCP
PRDX1
PRDX2
PRDX3
PRDX4
PRDX5
PRDX6
PREPL
PREX1
PRG3
PRKAA1
PRKCD
PRPF6
PTGIS
PTGS2
PTK2B
PTPMT1; NDUFS3
PTPRA; VPS16
PTPRK
PTX3
PXDN
PXDNL
PXN
PYCR1
PYGB
QTRT1; DNM2
R3HCC1L
RAB27A
RABGGTB; ACADM
RAC1
RAC2
RAF1
RAN
RELA
RFK
RGN
RHOB
RIPK1
RIPK3
RNF41
RNF112
ROCK2
ROMO1
RORA
RPAIN
RPS3
RXRA
RXRA; MIR4669
SARDH
SBNO2
SCO1
SDHA
SDHB
SDHC
SDHC
SDHD
SESN1
SESN2
SESN3
SETX
SFTPD
SH3PXD2A
SH3PXD2B
SHB
SHMT2
SIGMAR1
SIRPA
SIRT1
SIRT2
SIRT3
SIRT4
SIRT5
SLC1A1
SLC1A2
SLC1A3
SLC3A1
SLC5A3; MRPS6
SLC9A6
SLC16A1
SLC16A3
SLC16A8
SLC18A2
SLC25A1
SLC25A3
SLC25A3
SLC25A4
SLC25A5
SLC25A10
SLC25A11
SLC25A12
SLC25A13
SLC25A14
SLC25A15; MIR621
SLC25A17
SLC25A20
SLC25A21
SLC25A22
SLC25A23; SLC25A41
SLC25A27
SLC25A28
SLC25A28
SLC25A31
SLC25A32
SLC25A33
SLC25A36
SLC25A37
SLC25A38
SLC25A40
SLC30A9
SLC30A10
SLF2
SMAD3
SMARCD3
SMCP
SMG1P3; SMG1P1; NPIPB3; NPIPB4; NPIPB5
SMPD3
SNCA
SOD1
SOD2
SOD2
SOD3
SP1
SPG7
SPG7
SPHK1
SPHK2
SPR
SRC
SSBP1
STAR
STARD3
STK17A
STK25
STK26
SUCLA2
SUCLG1
SUCLG2
SUPV3L1
SURF1
SYK
SYNJ2BP-COX16; COX16; SYNJ2BP
TACO1
TAT
TBCB
TBL1X
TBL1XR1
TFAM
TFAP2A
TFB1M
TFB2M
TGFB1
TGFBR2
TGS1
THBS1
THRA; NR1D1
TICAM1
TIGAR
TIMM8A
TIMM8B
TIMM9
TIMM10
TIMM10B
TIMM13
TIMM17A
TIMM17B
TIMM22
TIMM23
TIMM23B; AGAP6; TIMM23
TIMM44
TIMMDC1
TK2
TK2
TLR2
TLR4
TLR6; TLR1
TMEM30A; COX7A2
TMEM106A
TMEM126B
TMEM186
TNF
TNFAIP3
TNFSF10
TOMM20
TOMM22
TOMM34
TOMM40
TP53
TP53AIP1
TPM1
TPO
TRAF2
TRAP1
TREX1
TRIM5; HBG2
TRIM5; HBG2
TRMU; GTSE1
TRPC6
TRPM2
TRPM2-AS; TRPM2
TSFM
TSPO
TST
TUFM; MIR4721
TUSC2
TXN
TXN2
TXNRD2
TYMP; SCO2; ODF3B
TYROBP
UCP1
UCP2
UCP3
UQCR10
UQCR11
UQCRB
UQCRC1
UQCRC2
UQCRFS1
UQCRH
UQCRQ
USP46
VAV1
VDAC1
VDAC2
VDAC3
VMP1; MIR21
WARS2
WDR35
XDH
XIAP
YARS2
YME1L1
YME1L1; TRAJ33
YWHAE
ZC3H12A; MIR6732
ZNF33B
ZNF205
ZNF277
ZNF580; ZNF581; CCDC106
